# Supplementary material for: Nature and Mental Health in Urban Texas: A NatureScore-Based Study
Source: Int J Environ Res Public Health. 2024 Feb 1;21(2):168. doi: 10.3390/ijerph21020168 (PMC10887946; doi:10.3390/ijerph21020168)
Supplement: Supplementary file 1 [file ijerph-21-00168-s001.zip]

Archive with 3 entries (3 files):
- File S1. STROBE_checklist_cross-sectional.pdf
- File S2. NatureScore.pdf
- Supplementary Figures and Tables.pdf
